# Supplementary material for: Satisfaction of Search Can Be Ameliorated by Perceptual Learning: A Proof-of-Principle Study
Source: Vision (Basel). 2022 Aug 10;6(3):49. doi: 10.3390/vision6030049 (PMC9396993; doi:10.3390/vision6030049)
Supplement: Supplementary file 1 [file vision-06-00049-s001.zip]

Archive with 1 entries (1 files):
- vision-1442833-supplementary.pdf
